# Supplementary material for: Transcriptomic and Metabolic Profiling of Kenaf Stems under Salinity Stress
Source: Plants (Basel). 2022 May 29;11(11):1448. doi: 10.3390/plants11111448 (PMC9182824; doi:10.3390/plants11111448)
Supplement: Supplementary file 1 [file plants-11-01448-s001.zip]

Archive with 3 entries (3 files):
- Figure S1.pdf
- Figure S2.pdf
- Supplemental Tables.xlsx
