# Supplementary material for: Transcriptomic and Metabolic Profiling of Kenaf Stems under Salinity Stress
Source: Plants (Basel). 2022 May 29;11(11):1448. doi: 10.3390/plants11111448 (PMC9182824; doi:10.3390/plants11111448)
Supplement: Supplementary file 1 [file plants-11-01448-s001.zip › Supplemental Tables.xlsx]

## Sheet: ST1
Supplemental Table S1. The overall information for current transcriptome sequencing results
Sample	Raw reads	Clean reads	Clean bases	Error (%)	Q20 (%)	Q30 (%)	GC (%)
CO1	48384138	47226802	7.08G	0.02	97.05	92.26	46.1
CO2	45732694	43644452	6.55G	0.01	97.61	93.89	46
NA1	46652228	45503394	6.83G	0.02	97.01	92.34	45.61
NA2	50097048	48508948	7.28G	0.02	96.77	92.02	45.7

## Sheet: ST2
Supplemental Table S2. Annotation of unigenes against seven databases
Database	Number	Percentage (%)
Nr	152980	87.3
Nt	149875	85.53
KEGG	67794	38.69
SP	124245	70.91
Pfam	112590	64.25
GO	112897	64.43
KOG	52476	29.94
All	32398	18.49
At lest one	162122	92.52
Total	175216	100

## Sheet: ST3
Supplemental Table S3. The overall glimpse of metabolites detected in the current study
Sample Name	Compound	Class	Q1	Q3	RT	DP	CE	Identification	Ionization
mr2001	Glycine	Amino acid derivative	76	58.7	0.8	30	10	standard	H+
mr1319	Alanine	Amino acid derivative	90.1	44	1.2	30	60	standard	H+
wm0019	Phosphoric acid	Other	99	63	7.9	10	50	putative	H+
mr2004	2-Aminoisobutyric acid	Organic acid	104.1	58.1	1.2	40	10	putative	H+
mr1186	Choline	Vitamin	104.1	60.1	1.1	70	50	standard	H+
mr1320	Serine	Amino acid derivative	106.1	60	1.1	70	30	standard	H+
mr1321	Proline	Amino acid derivative	116.1	70	1.3	10	60	standard	H+
mr3093	Indole	Phytohormone derivative	118.1	58	3.8	70	50	standard	H+
mr169	Betaine	Other	118.1	59	1.3	40	60	standard	protonated
mr1323	Threonine	Amino acid derivative	120.1	74	1.2	20	30	standard	H+
mr2161	4-Hydroxybenzaldehyde	Ployphenol	121.03	77	7.7	-40	-10	standard	H-
mr798	Cysteine	Amino acid derivative	122	105	4.2	70	20	standard	H+
mr864	Benzoic acid	Ployphenol	123	95	6.3	40	20	putative	H+
mr171	Niacinamide	Other	123.1	80.1	4.1	20	20	putative	H+
mr799	Nicotinic acid	Vitamin	124	80	2.6	60	20	standard	H+
mr638	N-Methylhistamine	Amino acid derivative	126.1	109.1	1.2	50	30	putative	H+
mr172	Homoproline	Amino acid derivative	130	69.9	1.3	40	10	putative	H+
mr490	Pipecolinic acid	Other	130.1	84.1	1.2	80	60	putative	H+
S16-2152	Isoquinoline	Other	130.1	77	4.7	70	30	putative	H+
mr2163	Methylsuccinic acid	Organic acid	131.035	87	4.3	-20	-30	putative	H-
mr1449	Agmatine	Phenolamide	131.1	114.1	1.2	80	20	standard	H+
mr2164	Malic acid	Organic acid	133.014	115	2	-10	-30	standard	H-
mr175	Ornithine	Amino acid derivative	133.1	70.1	0.9	30	40	standard	H+
mr1438	Asparagine	Amino acid derivative	133.1	74	1.2	80	50	standard	H+
mr1327	Aspartic acid	Amino acid derivative	134	88.1	1.4	30	30	standard	H+
mr1267	Adenine	Nucleic acid derivative	136.1	119	2.7	80	10	standard	H+
S12-2291	Acetanilide	Other	136.1	93.1	2.7	80	30	putative	H+
SA	SA	Phytohormone derivative	136.9	92.9	8.5	-47	-27	standard	H-
n13482-2	4-Pyridineacetic acid	Other	138.1	120	6.7	10	20	putative	H+
mr1448	Methyl Nicotinate	Other	138.1	108	6.4	40	30	standard	H+
mr1188	Trigonelline	Other	138.1	94.2	1.3	50	20	standard	H+
mr493	Histidinol	Nucleic acid derivative	142.1	83.1	0.8	80	10	putative	H+
mr179	4-Methyl-5-thiazoleethanol	Other	144	113.1	4.9	30	20	putative	H+
S19-0999	6-Methylquinoline	Other	144.1	115.1	4.7	70	50	putative	H+
mr2326	2,2-Dimethylsuccinic acid	Organic acid	145.051	101.1	5	-50	-20	putative	H-
n05399	3-Methylglutaric acid	Organic acid	145.051	83.1	4.8	-50	-30	putative	H-
IAld	IAld	Phytohormone derivative	146	118	7.5	60	20	standard	H+
mr803	Acetylcholine	Other	146	86	1.3	80	50	putative	H+
mr254	4-Guanidinobutanoate	Phenolamide	146.1	100.2	1.3	50	30	putative	H+
wm0034	4-Indolecarbaldehyde	Phytohormone derivative	146.1	118.1	4.7	70	10	putative	H+
R11-0712	2-Hydroxycinnamic acid	Ployphenol	147	91.1	4.7	80	60	putative	H+
mr1330	Lysine	Amino acid derivative	147.1	84.2	1.1	40	10	putative	H+
mr1331	Glutamic acid	Amino acid derivative	148.1	84.1	1.3	20	50	standard	H+
Arabinose	Arabinose	Sugar	149	89	1.3	-40	-30	standard	H-
mr804	Guanine	Nucleic acid derivative	152.1	135	2.5	10	50	standard	H+
mr649	Xanthine	Nucleic acid derivative	153	110	3.5	30	20	standard	H+
mr1511	Vanillin	Ployphenol	153.1	65.1	6.7	50	20	putative	H+
mr2028	Dopamine	Amino acid derivative	154.1	91.1	1.1	70	30	standard	H+
mr1333	Histidine	Amino acid derivative	156.1	110.1	0.9	80	10	standard	H+
mr650	3-Indoleacetonitrile	Phytohormone derivative	157.1	130.1	4.3	80	40	standard	H+
n10702	N-Acetylvaline	Amino acid derivative	158.083	116.1	5.5	-80	-10	putative	H-
n00999	3,3-Dimethylglutaric acid	Organic acid	159.066	115.1	6.4	-10	-20	putative	H-
S19-0689	1,5-Naphthalenediamine	Other	159.1	132.1	4.7	30	10	putative	H+
R11-0143	6-Methoxyquinoline	Other	160.1	115.1	4.7	80	60	putative	H+
mr1425	Tryptamine	Amino acid derivative	161.1	144.2	4.4	50	30	standard	H+
mr187	Methyl 2-[(2-methoxy-2-oxoethyl)amino]acetate	Other	162.1	59.9	1.1	30	20	putative	H+
mr183	Carnitine	Other	162.1	83.9	1	80	20	putative	H+
mr186	2-Aminoadipic acid	Amino acid derivative	162.1	97.9	1.3	60	10	putative	H+
S12-0413	7-Hydroxycoumarine	Ployphenol	163	89	5.8	50	40	putative	H+
mr734	4-Acetamidobenzaldehyde	Other	164.1	147	4.1	70	20	putative	H+
mr1622	3-Coumaric acid	Ployphenol	165.1	147	6.6	20	20	standard	H+
mr1335	Phenylalanine	Amino acid derivative	166.1	120.1	4.3	30	50	putative	H+
mr1158	Pyridoxine	Vitamin	170.1	134.1	1.8	40	30	standard	H+
mr772	3-Methylhistidine	Amino acid derivative	171	96	1.3	20	40	putative	H+
IAA	IAA	Phytohormone derivative	173.9	130.1	7.8	-90	-15	standard	H-
IAM	IAM	Phytohormone derivative	175	130	6.4	60	30	standard	H+
PS068208	Vitamin C	Vitamin	175.062	115	2	-80	-20	standard	H-
mr1336	Arginine	Amino acid derivative	175.1	116.1	1	70	10	standard	H+
IAA-p	IAA-p	Phytohormone derivative	176	130	7.8	50	30	standard	H+
mr2178	Amylmetacresol	Other	177.128	162.1	7.7	-30	-10	putative	H-
Glucose	Glucose	Sugar	179	59	1.2	-50	-30	standard	H-
mr661	Coniferyl aldehyde	Ployphenol	179	147	7.7	30	20	putative	H+
mal-tyr	3-Methoxymethamphetamine	Other	180.1	121	4.4	30	20	putative	H+
mr805	Glucosamine	Sugar	180.1	162.1	0.8	20	20	putative	H+
mr2042	Homophenylalanine	Nucleic acid derivative	180.1	120.1	4.4	20	10	putative	H+
mr808	Caffeic acid	Ployphenol	181	163	5.9	40	30	standard	H+
mr2180	Syringaldehyde	Ployphenol	181.053	166	6.8	-70	-10	putative	H-
mr2179	Mannitol	Sugar	181.072	71	1.1	-30	-50	standard	H-
mr1338	Tyrosine	Amino acid derivative	182.1	91.2	2.6	50	10	standard	H+
wm0039	Triethyl phosphate	Other	183.1	99	7.9	30	10	putative	H+
mr807	O-Phosphocholine	Other	184	125	0.8	60	10	standard	H+
mr2050	3,4-Dihydroxymandelic acid	Ployphenol	185	99.9	7.9	30	30	putative	H+
mr4019	Rhamnose	Sugar	187	82	1.3	80	20	standard	Na+
IAA-Me	IAA-Me	Phytohormone derivative	190	130	9.9	30	40	standard	H+
mr1035	Kynurenic acid	Amino acid derivative	190.1	144	6.7	20	40	standard	H+
mr2051	2-Aminooctanedioic acid	Organic acid	190.1	144.1	4.7	40	50	putative	H+
mr1454	Diaminopimelic acid	Other	191.1	84.1	1.3	40	30	putative	H+
OxIAA	OxIAA	Phytohormone derivative	192	146	6.2	60	20	standard	H+
5OHIAA	5OHIAA	Phytohormone derivative	192	146.1	5.5	60	30	standard	H+
mr1160	Quinic acid	Organic acid	193.1	111	2	20	10	standard	H+
mr272	Scopoletin	Ployphenol	193.1	178.2	7.9	10	20	putative	H+
mr2187	Galactonic acid	Organic acid	195.051	75	1.3	-30	-10	putative	H-
mr2056	Caffeine	Nucleic acid derivative	195.1	138.1	5.5	40	30	standard	H+
mr1278	Sedanolide	Other	195.1	81.1	9.6	30	30	putative	H+
R11-1613	(3,4-Dimethoxyphenyl)acetic acid	Ployphenol	197.1	151	5.2	80	30	putative	H+
mr1049	2-Methylbenzophenone	Other	197.1	105.1	7	70	20	putative	H+
R11-1166	3',5'-Dimethoxy-4'-hydroxyacetophenone	Ployphenol	197.1	137.1	1	20	10	putative	H+
n13543	Lauric acid	Lipid	199.17	181.2	15.1	-40	-30	putative	H-
mr2059	Dodecalactone	Other	199.2	107.1	10.5	50	20	putative	H+
mr2190	Sebacic acid	Lipid	201.114	139.1	8.4	-50	-20	putative	H-
mr196	4-Amino-2-methyl-6-quinolinecarboxylic acid	Other	203.1	185.5	8.3	80	10	putative	H+
mr817	Spermine	Phenolamide	203.2	84.1	0.8	50	40	standard	H+
mr197	Acetyl-carnitine	Other	204.1	85.1	0.8	80	50	putative	H+
IP	IP	Phytohormone derivative	204.2	136.2	6.8	52	21	standard	H+
mr1346	Tryptophan	Amino acid derivative	205.1	146.2	4.7	10	50	standard	H+
mr673	Xanthurenic acid	Amino acid derivative	206	178	6.1	60	30	putative	H+
n01931	N-Acetyl-phenylalanine	Amino acid derivative	206.082	164.1	7.3	-60	-20	putative	H-
JA	JA	Phytohormone derivative	209.1	59	9.4	-60	-18	standard	H-
mr2063	Nicotinoylcholine	Phenolamide	209.1	150.1	0.7	50	20	putative	H+
S18-2777	6-Hydroxy-8-methoxy-3-methyl-3,4-dihydro-1H-isochromen-1-one	Ployphenol	209.1	177.1	9.2	40	20	putative	H+
mr677	Kynurenine	Amino acid derivative	209.1	146.1	4.3	80	40	putative	H+
mr1347	5-Heptyl-1,3-benzenediol	Ployphenol	209.2	151.2	5.4	60	20	putative	H+
DHJA	DHJA	Phytohormone derivative	211	59	8.8	-61	-11	standard	H-
mr1348	Phosphocreatine	Other	212.1	194.1	0.7	20	20	putative	H+
mr609	Vanillactic acid	Ployphenol	213.1	79	9.6	30	40	putative	H+
mr774	Valylproline	Amino acid derivative	215.1	72.1	2.2	70	30	putative	H+
wm0045	Diethyl acetylsuccinate	Other	217.1	135.1	11.5	20	10	putative	H+
mr1428	1,2,3,4-tetrahydro-beta-carboline-3-carboxylic acid	Other	217.1	144	5.3	30	40	putative	H+
ace-ser	N-Acetylserotonin	Amino acid derivative	219.1	115	4.1	70	20	putative	H+
mr1351	4aR-(4aalpha,6beta,8aalpha)]-4a,5,6,7,8,8a-Hexahydro-4,8a-dimethyl-6-(1-methylethenyl)-2(1H)-naphthalenone	Other	219.2	203.2	12.5	50	30	putative	H+
Pantothenic acid (VB5)	Pantothenic acid (VB5)	Vitamin	220.1	202	4.4	40	30	standard	H+
mr2070	5-Hydroxytryptophan	Amino acid derivative	221.1	204.1	4.3	60	20	standard	H+
mr4022	Dihydrozeatin	Phytohormone derivative	222	136	4.7	20	30	standard	H+
mr200	Cystathionine	Other	223.1	88.1	1.1	70	30	putative	H+
mr1353	Isobornyl methacrylate	Other	223.2	149	10.4	40	10	putative	H+
S16-1682	N-Acetyl-tyrosine	Amino acid derivative	224.1	178.1	4.4	40	20	putative	H+
mr1050	Sinapic acid	Ployphenol	225.1	147.1	5.7	80	20	standard	H+
R11-0961	Sarracenin	Other	227.1	167.1	4.2	80	30	putative	H+
mr885	Ergothioneine	Other	230.1	186.1	1.4	10	20	putative	H+
mr1356	Caproylglycine	Amino acid derivative	230.2	212.1	8.7	50	10	putative	H+
mr2076	Melatonin	Amino acid derivative	233.1	174.1	6.5	30	20	standard	H+
S15-1475	5-Methoxytryptophan	Amino acid derivative	235.1	158.1	5	10	20	putative	H+
mr1051	N-p-Coumaroylputrescine	Phenolamide	235.1	147.2	4.2	70	30	standard	H+
mr1357	Polygodial	Other	235.2	179.2	14	30	20	putative	H+
n05049	(E)-3,4,5-Trimethoxycinnamic acid	Ployphenol	239.1	147.1	6.5	70	20	putative	H+
mr1445	Cytidine	Nucleic acid derivative	244.1	112.1	1.4	80	50	standard	H+
mr1641	N-Undecanoylglycine	Amino acid derivative	244.2	163.2	9.4	30	20	putative	H+
IAA-ALA	IAA-Ala	Phytohormone derivative	244.9	156	7.5	-59	-20	standard	H-
Biotin (VH)	Biotin (VH)	Vitamin	245.1	227	5.8	60	20	standard	H+
mr2405	Linamarin	Other	246.099	130.1	6.2	-70	-10	putative	H-
IAA-Ala-p	IAA-Ala-p	Phytohormone derivative	247	130	7.5	60	40	standard	H+
S19-2400	N-Acetyl-tryptophan	Amino acid derivative	247.1	159.1	7.3	20	30	putative	H+
mr1004	N-Caffeoylputrescine	Phenolamide	251.1	163.2	1	30	10	standard	H+
mr1191	p-Coumaroyl-2-hydroxyputrescine	Phenolamide	251.2	147.2	4.2	20	60	putative	H+
n01573	N-(Phenylacetyl)aspartic acid	Amino acid derivative	252.1	120.1	7.2	70	30	putative	H+
mr204	2'-Deoxyadenosine	Nucleic acid derivative	252.1	136.1	4.2	80	10	putative	H+
S18-0697	Palmitoleic acid	Lipid	255.2	237.2	14.3	30	10	putative	H+
mr1363	Ribosylnicotinate	Other	256.1	124.1	1.3	80	60	putative	H+
mr1364	sn-Glycero-3-phosphocholine	Lipid	258.1	104.2	1.2	10	60	standard	protonated
mr4039	5-methylcytidine	Nucleic acid derivative	258.2	126.2	1.4	50	30	standard	H+
ABA	ABA	Phytohormone derivative	263.1	153.2	8.4	-80	-17	standard	H-
mr1192	Thiamin	Vitamin	265.1	122.1	1.3	80	20	standard	protonated
mr1006	N-Feruloylputrescine	Phenolamide	265.2	177.2	4.4	20	10	standard	H+
n07420	4,6-Dihydroxy-4-(hydroxymethyl)-3,4a,8,8-tetramethyl-4a,5,6,7,8,8a-hexahydro-1(4H)-naphthalenone	Other	267.16	223.1	11.5	-10	-20	putative	H-
mr690	Inosine	Nucleic acid derivative	269.1	137	4.2	10	60	standard	H+
mr739	Phloretin	Ployphenol	275.1	151.1	8.2	20	10	putative	H+
mr208	Saccharopine	Amino acid derivative	277.1	84.1	1.3	50	20	putative	H+
n03620	Mono(2-ethylhexyl) phthalate (MEHP)	Other	277.145	134	13.6	-10	-20	putative	H-
S18-0760	14,15-Dehydrocrepenynic acid	Lipid	277.2	259.2	11.6	20	10	putative	H+
p279	N-Feruloyl Cadaverine	Phenolamide	279.1	177	4.5	50	40	putative	H+
mr0120	Linolenic acid	Lipid	279.2	95.1	16.4	80	20	standard	H+
mr0692	Punicic acid	Lipid	279.2	95.1	16.4	50	10	putative	H+
mr1517	N-(9H-Purin-6-ylcarbamoyl)threonine	Nucleic acid derivative	281.1	162.2	4.9	10	20	putative	H+
mr1054	Linoleic acid	Lipid	281.2	81.1	16.3	40	30	standard	H+
mr903	N-Benzoylserotonin	Phenolamide	281.3	160.1	6.5	60	50	standard	H+
mr4045	2'-O-methyladenosine	Nucleic acid derivative	282.1	136.1	4.4	40	10	standard	H+
mr4046	2-methyladenosine	Nucleic acid derivative	282.1	150.1	4.5	20	50	standard	H+
mr1372	Oleamide	Lipid	282.3	83.2	17.2	10	20	putative	H+
mr1245	Guanosine	Nucleic acid derivative	284.1	152.2	4.1	10	60	standard	H+
mr1373	Crotonoside	Nucleic acid derivative	284.1	152.1	4.1	10	60	putative	H+
mr693	Xanthosine	Nucleic acid derivative	285.1	153	4.1	20	40	putative	H+
IAA-ASP	IAA-Asp	Phytohormone derivative	289.1	132	7.2	-52	-22	standard	H-
IAA-Asp-p	IAA-Asp-p	Phytohormone derivative	291	130	7.4	40	30	standard	H+
mr4023	IAA-Asp	Phytohormone derivative	291.1	130.1	7.5	20	10	standard	H+
OPDA	OPDA	Phytohormone derivative	291.2	165.2	10.6	-100	-25	standard	H-
mr1288	9,17-Octadecadiene-12,14-diyne-1,11,16-triol	Lipid	291.2	109.1	10.3	30	20	putative	H+
mr1011	N-Caffeoylagmatine	Phenolamide	293.2	163.2	4.3	20	30	putative	H+
mr4076	9(Z),11(E),13(E)-Octadecatrienoic Acid methyl ester	Lipid	293.2	81.1	15.9	50	50	putative	H+
n02163	9-KODE	Lipid	293.212	209.2	14.2	-40	-20	putative	H-
mr329	N-[Methyl(7H-purin-6-yl)carbamoyl]-L-threonine	Nucleic acid derivative	295.1	150.2	5.3	70	10	putative	H+
n00084	1-O-(3,4-Dihydroxy-2-methylenebutanoyl)-beta-D-glucopyranose	Other	295.1	133.1	14.2	40	20	putative	H+
mr2095	Gingerol	Ployphenol	295.2	137.1	14.3	30	20	putative	H+
mr1313	3-oxo-2-(cis-2’-pentenyl)-cyclopentane-1-octanoate	Lipid	295.2	157	9.6	40	20	putative	H+
R10-0982	9-Oxo-10(E),12(E)-octadecadienoic acid	Lipid	295.2	277.2	14.3	40	20	putative	H+
mr2216	9S-hydroxy-10E,12Z-octadecadienoic acid (9(S)-HODE)	Lipid	295.228	171.1	15.2	-40	-50	putative	H-
R11-1801	(+/-)12(13)-DiHOME	Other	297.2	279.2	9.4	80	20	putative	H+
mr792	cis-12-Octadecenoic acid methyl ester	Lipid	297.3	95.1	10.5	70	20	putative	H+
S16-0068	5'-S-Methyl-5'-thioadenosine	Nucleic acid derivative	298.1	136.2	5.2	40	10	putative	H+
mr1442	5'-Deoxy-5'-(methylthio)adenosine	Nucleic acid derivative	298.1	136.1	5.2	30	10	putative	H+
mr4043	N2-methylguanosine	Nucleic acid derivative	298.1	166.1	2.7	70	10	standard	H+
mr4042	2'-O-methylguanosine	Nucleic acid derivative	298.1	152.1	4.3	60	10	standard	H+
mr1147	Chrysoeriol	Flavonoid	301.1	286	9.4	60	30	standard	H+
mr1519	Pipemidic acid	Other	304.2	142.2	5.3	70	20	putative	H+
mr1164	Nicotianamine	Other	304.2	185.3	1.1	50	30	putative	H+
IAA-Glu	IAA-Glu	Phytohormone derivative	305	130	7.2	60	40	standard	H+
mr2098	IAA-Glu	Phytohormone derivative	305.1	130	7.2	60	50	standard	H+
OxIAAsp	OxIAAsp	Phytohormone derivative	307	146	6.1	40	40	standard	H+
mr698	N-p-Coumaroyltryptamine	Phenolamide	307.1	147.1	4.4	60	40	putative	H+
S13-0900	8Z,11Z,14Z-Eicosatrienoic acid	Lipid	307.3	95.1	15.6	20	30	putative	H+
mr781	N-acetylneuraminic acid	Organic acid	310.1	292.1	1.4	70	20	putative	H+
n01933	(1R)-1,3,3-Trimethoxypropyl α-D-glucopyranoside	Other	311.134	251.1	4.1	-80	-10	putative	H-
mr1193	N2, N2-Dimethylguanosine	Nucleic acid derivative	312.1	180.2	4.5	20	20	putative	H+
n04905	2-[4-(Octyloxy)phenyl]succinic acid	Other	321.171	151.1	11.2	-80	-30	putative	H-
JA-ILE	JA-ILE	Phytohormone derivative	322.1	130.1	10.7	-40	-25	standard	H-
mr1020	N-Feruloylspermidine	Phenolamide	322.2	177.2	4.2	80	40	putative	H+
S19-0624	Linolenoyl ethanolamide	Lipid	322.3	62.1	14.6	30	10	putative	H+
IAA-Phe	IAA-Phe	Phytohormone derivative	323	130	10	60	60	standard	H+
mr705	N-p-Coumaroylserotonin	Phenolamide	323.1	147	7.7	60	30	standard	H+
mr936	Pinolenic acid ethyl ester	Lipid	324.3	306.2	15.6	60	40	putative	NH4+
mr615	Diethylpyrocarbonate	Other	325.1	163.2	1.4	20	10	putative	H+
S19-0288	Oleoyl ethanolamide	Lipid	326.3	62.1	16.7	10	60	putative	H+
S18-0098	Picrotin	Other	328.1	310.1	4.4	70	10	putative	NH4+
n00120-1	3-Methoxy-4-hydroxybenzoic acid O-hexoside	Ployphenol	331.1	169	6.3	10	30	putative	H+
GA20	GA20	Phytohormone derivative	331.2	243.2	9.6	-150	-26	putative	H-
GA12	GA12	Phytohormone derivative	331.2	313.2	9.4	-133	-36	putative	H-
GA4	GA4	Phytohormone derivative	331.2	213.2	9.5	-134	-37	standard	H-
n13675	(9S)-9,10,12-Trihydroxyoctadecanoic acid	Lipid	331.249	313.2	5.9	-10	-30	putative	H-
mr1168	Pyridoxine O-glucoside	Vitamin	332.1	314.2	0.8	30	10	putative	H+
mr355	2'-Deoxyinosine-5'-monophosphate	Nucleic acid derivative	333.1	137.1	1	20	40	putative	H+
mr1974	Golotimod	Amino acid derivative	334.1	188.2	5.9	70	10	putative	H+
mr2105	Senecionine	Other	336.2	120.1	9.4	60	30	putative	H+
IPR-1	IPR-1	Phytohormone derivative	336.3	204.2	5.6	64	24	putative	H+
IPR-2	IPR-2	Phytohormone derivative	336.3	136.2	4.3	63	44	putative	H+
mr1015	N-Sinapoylagmatine	Phenolamide	337.2	207.2	4.8	50	40	putative	H+
R10-0777	Prostaglandin B1	Other	337.2	319.2	11.3	50	20	putative	H+
mr2238	Tuberonic acid-isoleucine (12OHJA-Ile)	Phytohormone derivative	338.198	130.1	8	-70	-30	putative	H-
mr1183	4-O-p-Coumaroylquinic acid	Ployphenol	339.1	147	5.9	40	30	standard	H+
R11-0476	8-Prenylnaringenin	Flavonoid	341.1	311.1	7.9	70	10	putative	H+
mr2243	Trehalose	Sugar	341.109	101	1.2	-80	-10	standard	H-
mr2245	Coniferin	Ployphenol	341.145	179.1	4.7	-40	-30	putative	H-
mr057	Methyl di-alpha-L-rhamnoside	Sugar	342.2	109.1	5.4	10	40	putative	NH4+
mr216	Lactose	Sugar	343.1	163.2	1.4	70	10	standard	H+
n00132	Methyl 4-(β-D-glucopyranosyloxy)-3-methoxybenzoate	Ployphenol	343.104	181.1	4.4	-20	-30	putative	H-
S18-1434	N1-(2-Amino-1-{[(4,6-dimethoxypyrimidin-2-yl)amino]methyl}-2-oxoethyl)benzamide	Other	346.1	121	5.9	20	30	putative	H+
mr1184	3-[(3-Hydroxyundecanoyl)oxy]-4-(trimethylammonio)butanoate	Lipid	346.3	81.1	9.1	70	40	putative	H+
mr2257	3(2'-Chlorophenyl)-7-hydroxy-4-phenylcoumarin	Other	347.1	267.1	11	-50	-30	putative	H-
GA29	GA29	Phytohormone derivative	347.2	259.2	6.3	-186	-23	putative	H-
GA53	GA53	Phytohormone derivative	347.2	121	4.9	-95	-36	putative	H-
mr709	Adenosine 3'-monophosphate	Nucleic acid derivative	348.1	136.1	4.1	50	10	standard	H+
mr1265	Inosine 5'-monophosphate	Nucleic acid derivative	349.1	137	4.1	50	30	standard	H+
mr1700	3-Methyl-5-(5,5,8a-trimethyl-2-methylene-7-oxodecahydro-1-naphthalenyl)pentyl acetate	Other	349.3	179	15.3	80	30	putative	H+
mr711	Strychnine N-Oxide	Other	351.2	334.2	9.4	30	10	putative	H+
ZR-1	ZR-1	phytohormone derivative	352.2	220.2	5.5	60	26	putative	H+
ZR-2	ZR-2	phytohormone derivative	352.2	136.1	4.9	60	40	putative	H+
mr2117	Trans zeatin-riboside (tZR)	Phytohormone derivative	352.2	220.1	5.5	40	20	standard	H+
mr4026	Dihydrozeatin O-ribose	Phytohormone derivative	354.2	222.3	5.4	70	30	putative	H+
mr2262	Conidendrin	Ployphenol	355	325	8.9	-50	-20	putative	H-
mr1161	Chlorogenic acid	Ployphenol	355.1	163	5.5	60	40	standard	H+
mr953	Matairesinol	Ployphenol	359.1	137.1	7	50	60	putative	H+
n00148-1	3-Hydroxy-5-(4-hydroxypentyl)phenyl β-D-glucopyranoside	Other	359.2	197	5.9	10	20	putative	H+
GA19	GA19	Phytohormone derivative	361	273	8.1	-80	-42	putative	H-
GA19-2	GA19-2	Phytohormone derivative	361.2	255.2	9.9	-100	-39	putative	H-
GA8-2	GA8-2	Phytohormone derivative	363.2	119.1	7.6	-154	-36	putative	H-
GA8-1	GA8-1	Phytohormone derivative	363.2	257.2	8.4	-166	-22	putative	H-
mr2126	Guanosine 5'-monophosphate	Nucleic acid derivative	364.1	152.1	4.3	70	10	standard	H+
mr1462	Maltose	Sugar	365.1	203.3	1.4	20	10	standard	Na+
IP7G-2	IP7G-2	Phytohormone derivative	366.2	136.2	4.6	69	43	putative	H+
mr4029	N6-isopentenyladenine-7-glucoside (iP7G)	Phytohormone derivative	366.2	204.1	5.3	60	10	standard	H+
mr2272	3-O-Feruloylquinic acid	Ployphenol	367.103	193.1	6.2	-30	-40	standard	H-
mr1062	Xanthurenic acid O-hexoside	Amino acid derivative	368.1	206	6.3	30	10	putative	H+
S17-1871	Feruloyl quinic acid	Ployphenol	369.1	177.1	6.1	40	20	putative	H+
R11-1823	[5-(β-D-Glucopyranosyloxy)-2-oxo-2,3-dihydro-1H-indol-3-yl]acetic acid	Other	370.1	208.1	4.2	80	20	putative	H+
R11-1562	Tangeritin	Flavonoid	373.1	137.1	8.9	60	20	putative	H+
mr1125	DIMBOA glucoside	Other	374.1	198.2	5	80	50	putative	H+
mr1482	2-(hydroxymethyl)-5-[6-[(4-hydroxyphenyl)methylamino]purin-9-yl]tetrahydrofuran-3,4-diol	Other	374.2	195.1	5.5	80	20	putative	H+
Riboflavine (VB2)	Riboflavine (VB2)	Vitamin	377.1	243	5.6	40	30	standard	H+
mr1126	Vitamin B2	Vitamin	377.1	243.1	5.7	30	30	standard	H+
n03729	8-Methyl-2-oxo-4-propyl-2H-chromen-7-yl β-D-glucopyranoside	Other	379.14	255.1	8.32	-80	-30	putative	H-
S13-0247	N', N''-Di-p-Coumaroylputrescine	Phenolamide	381.2	147	8.7	40	40	putative	H+
tZ7G	tZ7G	phytohormone derivative	382.2	220.2	4.3	59	25	standard	H+
tZOG	tZOG	phytohormone derivative	382.2	202.2	4.5	60	26	standard	H+
mr2134	Cis-Zeatin O-glucoside (cZOG)	Phytohormone derivative	382.2	220.2	4.5	30	10	standard	H+
mr1397	Succinyladenosine	Nucleic acid derivative	384.1	252	4.8	20	10	putative	H+
mr2135	Dihydrozeatin-9-glucoside (DZ9G)	Phytohormone derivative	384.3	222.3	5.6	30	10	standard	H+
VD3	VD3	Vitamin	385.1	81.1	4	120	60	putative	H+
R11-1045	1,3,6,8-Tetrahydroxy-2-[(1S)-1-methoxyhexyl]-9,10-anthraquinone	Other	387.1	191.1	8.9	60	20	putative	H+
mr1169	Roseoside	Other	387.2	207.2	5.9	80	10	putative	H+
mr4032	N6-benzyladenine-9-glucoside (BA9G)	Phytohormone derivative	388.2	226.1	7.2	70	30	standard	H+
R11-1579	Diacetoxyscirpenol	Other	389.2	167.1	6.5	40	20	putative	Na+
mr1027	Sinapoyl quinic acid	Ployphenol	399	207.2	6.2	80	20	putative	H+
mr398	Leucine derivative	Amino acid derivative	400.2	132.2	2.4	50	10	putative	H+
R11-1445	Nobiletin	Flavonoid	403.1	167.1	8.8	30	20	putative	H+
mr1065	Apigenin 6-C-pentoside	Flavonoid	403.1	367.1	6.3	40	10	standard	H+
delta tocopherol	delta tocopherol	Vitamin	403.4	137	14.3	80	30	standard	H+
mr1272	Sinapoyl O-hexoside	Ployphenol	404.2	207.1	5.8	20	20	putative	NH4+
beta tocotrienol	beta tocotrienol	Vitamin	411.3	151.1	14.5	60	40	standard	H+
mr1538	Threonyl carbamoyl adenosine	Nucleic acid derivative	413.1	162.1	5.1	40	50	putative	H+
IPMP	IPMP	Phytohormone derivative	416.2	136.1	4.1	45	38	putative	H+
gamma tocopherol	gamma tocopherol	Vitamin	417.4	151	15	80	30	standard	H+
mr1068	methylNaringenin C-pentoside	Flavonoid	419.1	383.1	5.4	70	10	putative	H+
mr0976	LysoPE 14:0	Lipid	426.3	285.2	12.5	70	40	putative	H+
mr134	Feruloyl putrescine O-hexoside	Phenolamide	427.2	177.1	1.7	50	40	putative	H+
mr1022	N', N''-Di-p-Coumaroylspermidine	Phenolamide	438.2	147.2	5.6	70	40	putative	H+
mr225	LysoPC 12:1	Lipid	440.3	184.1	11.3	10	30	putative	H+
S13-0006	N', N''-DiFeruloylputrescine	Phenolamide	441.2	177.1	7.8	80	30	putative	H+
mr1617	5-Methoxypodophyllotoxin	Other	445.2	177.2	9.6	30	50	putative	H+
n00087	Aureobasidin	Other	447.296	313.2	11.4	-40	-10	putative	H-
mr1201	Cyanidin 3-O-glucoside	Flavonoid	449.1	287	4.4	60	20	standard	protonated
mr0437	LysoPE 16:0	Lipid	454.3	313.3	14.4	30	50	putative	H+
mr621	6-Methylene-3,20-dioxopregn-4-ene-17,21-diyl diacetate	Other	460.3	119.1	12.2	30	60	putative	NH4+
mr1076	Chrysoeriol 5-O-hexoside	Flavonoid	463.1	301.1	6.8	20	20	putative	H+
mr1264	Quercetin 5-O-hexoside	Flavonoid	465.1	303.1	6.4	50	30	putative	H+
mr1079	N', N''-p-Coumaroyl, Feruloylspermidine	Phenolamide	468.3	204.2	7.5	20	10	putative	H+
S13-0691	N', N''-Di-Caffeoylspermidine	Phenolamide	470.2	163	6.5	80	20	putative	H+
mr2817	Folinic acid	Vitamin	472.159	404.2	5	-50	-30	putative	H-
mr0458	LysoPE 18:3	Lipid	476.3	335.3	12.4	30	10	putative	H+
mr0464	LysoPE 18:2	Lipid	478.3	337.2	13.6	30	50	putative	H+
mr1082	Selgin 5-O-hexoside	Flavonoid	479.1	317.1	6.8	30	30	putative	H+
R11-0266	1-oleoyl-sn-glycero-3-phosphoethanolamine	Lipid	480.3	184.1	13	20	30	putative	H+
mr1466	LysoPC 16:2	Lipid	492.3	184.1	12.6	30	40	putative	H+
mr1001	LysoPC 16:2	Lipid	492.3	184	12.6	10	30	standard	H+
mr1275	Tricin 7-O-hexoside	Flavonoid	493.1	331.1	7.3	50	10	standard	H+
S17-0205	LysoPC 16:1	Lipid	494.3	184.1	13.8	40	40	putative	H+
mr0140	LysoPC 16:1	Lipid	494.3	184.2	13.8	40	30	standard	H+
mr504	Tricin 4'-O-(syringyl alcohol)ether derivative	Flavonoid	497.1	331.1	6.6	50	30	putative	H+
mr1302	Polypodine B	Other	497.3	335.3	13.3	10	20	putative	H+
mr2290	Cellotriose	Sugar	503.161	161	1.3	-40	-30	putative	H-
mr477	Phellodensin F	Flavonoid	503.2	175.2	6.5	80	40	putative	H+
mr142	2-[(11Z,14Z)-icosadienoyl]-sn-glycero-3-phosphoethanolamine	Lipid	506.3	184.1	13.4	40	60	putative	H+
ZMP-1	ZMP-1	phytohormone derivative	514.2	136.2	5.1	70	43	putative	H+
ZMP	ZMP	phytohormone derivative	514.2	136.1	4.3	70	43	putative	H+
S15-0450	3-(β-D-Galactopyranosyloxy)-2-hydroxypropyl (9Z,12Z,15Z)-9,12,15-octadecatrienoate	Other	515.3	353.3	12.4	60	10	putative	H+
mr0859	LysoPC 18:3	Lipid	518.3	184.1	12.9	80	10	putative	H+
mr1418	LysoPC 18:2	Lipid	520.3	184.2	14	80	10	putative	H+
mr1420	LysoPC 18:1	Lipid	522.4	184.1	14	80	10	standard	H+
mr1209	Tricin 4'-O-(β-guaiacylglyceryl) ether	Flavonoid	527.2	331	9.3	30	30	putative	H+
mr1087	di-C,C-pentosyl-apigenin	Flavonoid	535.1	499.3	6.3	10	30	putative	H+
mr1089	Chrysoeriol 7-O-malonylhexoside	Flavonoid	549.1	301.1	8.2	50	30	putative	H+
mr1435	Quercetin O-malonylhexoside	Flavonoid	551	303	8.2	30	20	putative	H+
mr1091	C-pentosyl-apigenin O-hexoside	Flavonoid	565.2	367.1	5.9	50	60	putative	H+
mr1215	C-pentosyl-C-hexosyl-apigenin	Flavonoid	565.2	499.2	5.9	20	20	putative	H+
mr1093	Tricin O-malonylhexoside	Flavonoid	579.1	331.1	8.2	10	40	putative	H+
mr1094	C-pentosyl-luteolin O-hexoside	Flavonoid	581.2	383.2	5.8	60	50	putative	H+
mr2318	Disinapoyl-O-hexoside	Ployphenol	591.172	367	8.2	-60	-30	putative	H-
mr1096	C-pentosyl-chrysoeriol O-hexoside	Flavonoid	595.2	397.1	6	40	50	putative	H+
mr1220	Kaempferol 3-O-glucoside-2‘-O-rhamnoside	Flavonoid	595.3	449.1	6.7	40	20	standard	H+
mr1308	Manglieside E	Other	600.3	249.1	6.6	40	20	putative	NH4+
mr1146	C-hexosyl-tricetin O-pentoside	Flavonoid	611.2	465.1	6.4	30	20	putative	H+
mr232	Delphinidin 3-O-rutinoside	Flavonoid	611.2	303.1	6.4	80	30	putative	H+
mr1098	C-hexosyl-luteolin O-hexoside	Flavonoid	611.2	299	5.4	50	40	putative	H+
mr048	Cyanidin 3,5-di-O-hexoside	Flavonoid	611.2	287	4.4	40	30	putative	H+
mr2155	Glutathione (oxidized form)	Amino acid derivative	613.2	484.1	4.1	10	30	putative	H+
n03958	Tricin 7-O-hexosyl-O-xyloside	Flavonoid	625.1	331.1	7	40	40	putative	H+
mr1099	C-hexosyl-chrysoeriol 5-O-hexoside	Flavonoid	625.2	463	6.6	80	20	putative	H+
mr075	3’,4’,5’-Tricetin O-rutinoside	Flavonoid	653.3	344.9	7.9	60	50	putative	H+
mr1103	Tricin 5-O-hexosyl-O-hexoside derivative	Flavonoid	655.2	330.9	5.6	30	40	putative	H+
mr1227	Tricin 5-O-hexosyl-O-hexoside	Flavonoid	655.2	331	7	10	30	putative	H+
mr1600	Luteolin C-sinapoylhexoside	Flavonoid	655.2	207.2	7.6	80	30	putative	H+
mr2156	Nicotinamide adenine dinucleotide	Nucleic acid derivative	664.1	136.1	4.1	60	50	putative	H+
mr1233	Tricin 4'-O-(β-guaiacylglyceryl) ether 5-O-hexoside	Flavonoid	689.2	331.1	8	20	50	putative	H+
mr1025	N', N'', N'''-DiFeruloyl,Sinapoylspermidine	Phenolamide	704.1	177.2	8.2	40	40	putative	H+
mr1112	C-pentosyl-apeignin O-feruloylhexoside	Flavonoid	741.2	177.1	6.7	30	40	putative	H+
mr1117	C-hexosyl-luteolin O-p-coumaroylhexoside	Flavonoid	757.2	147.1	6.1	40	50	putative	H+
mr1120	C-hexosyl-chrysoeriol O-p-coumaroylhexoside	Flavonoid	771.2	147.2	6.6	60	40	putative	H+
n07162	Acyl Smiglaside C	Other	880.2	177.1	10.1	80	40	putative	H+

## Sheet: ST4
Supplemental Table S4. Differentially enriched metabolites in each of the three kenaf stem parts
ID	compound	class	t.stat	p.value	FDR	Stem part
mr1321	Proline	Amino acid derivative	-49.172	1.0831e-06	0.00034767	T
R11-0476	8-Prenylnaringenin	Flavonoid	28.675	9.4136e-05	0.0034071	T
mr1082	Selgin 5-O-hexoside	Flavonoid	-19.442	9.5527e-05	0.0034071	T
mr477	Phellodensin F	Flavonoid	12.572	0.0002313	0.0057113	T
mr225	LysoPC 12:1	Lipid	-39.202	2.1648e-05	0.0017373	T
mr1267	Adenine	Nucleic acid derivative	-27.326	1.5492e-05	0.0016576	T
n05399	3-Methylglutaric acid	Organic acid	-44.506	0.00022866	0.0057113	T
mr1308	Manglieside E	Other	-18.678	5.4442e-05	0.0029126	T
mr1351	4aR-(4aalpha,6beta,8aalpha)]-4a,5,6,7,8,8a-Hexahydro-4,8a-dimethyl-6-(1-methylethenyl)-2(1H)-naphthalenone	Other	-14.582	0.00016038	0.0046803	T
S19-0999	6-Methylquinoline	Other	-14.1	0.00048831	0.0097968	T
IPMP	IPMP	Phytohormone derivative	-134.71	2.8079e-06	0.00045067	T
IP7G-2	IP7G-2	Phytohormone derivative	-18.127	7.4892e-05	0.0034071	T
mr3093	Indole	Phytohormone derivative	-11.634	0.00034527	0.0073888	T
mr2262	Conidendrin	Ployphenol	56.147	2.9148e-05	0.0018713	T
mr1622	3-Coumaric acid	Ployphenol	58.011	0.00011823	0.0037951	T
mr661	Coniferyl aldehyde	Ployphenol	11.468	0.00033383	0.0073888	T
mr1346	Tryptophan	Amino acid derivative	-39.405	2.6801e-06	0.00028678	M
mr1321	Proline	Amino acid derivative	-44.881	2.4498e-05	0.0017306	M
mr1331	Glutamic acid	Amino acid derivative	49.152	3.7578e-05	0.0017306	M
mr1330	Lysine	Amino acid derivative	19.652	0.00010237	0.0025277	M
mr1335	Phenylalanine	Amino acid derivative	-12.524	0.00084755	0.0073531	M
mr1974	Golotimod	Amino acid derivative	-9.1921	0.00092608	0.0078229	M
mr1327	Aspartic acid	Amino acid derivative	21.988	0.0011266	0.0078615	M
mr2028	Dopamine	Amino acid derivative	20.523	0.0016504	0.0096321	M
mr1120	C-hexosyl-chrysoeriol O-p-coumaroylhexoside	Flavonoid	-13.204	0.0010214	0.0078338	M
R11-0476	8-Prenylnaringenin	Flavonoid	16.582	0.0013389	0.0084274	M
mr0437	LysoPE 16:0	Lipid	-105.36	4.9867e-08	1.1403e-05	M
mr0464	LysoPE 18:2	Lipid	-67.468	0.00017265	0.00326	M
R11-0266	1-oleoyl-sn-glycero-3-phosphoethanolamine	Lipid	-9.6076	0.00065609	0.0065814	M
mr225	LysoPC 12:1	Lipid	-25.802	0.0013927	0.0085971	M
mr493	Histidinol	Nucleic acid derivative	99.767	7.1046e-08	1.1403e-05	M
mr1445	Cytidine	Nucleic acid derivative	-26.94	0.00014202	0.0030393	M
mr2042	Homophenylalanine	Nucleic acid derivative	-17.907	0.00022097	0.0037333	M
mr693	Xanthosine	Nucleic acid derivative	-13.021	0.00035541	0.0049603	M
mr649	Xanthine	Nucleic acid derivative	-34.99	0.0005665	0.0062993	M
mr4045	2'-O-methyladenosine	Nucleic acid derivative	-10.164	0.00062943	0.0065177	M
mr2163	Methylsuccinic acid	Organic acid	17.592	0.00015424	0.0030945	M
mr885	Ergothioneine	Other	18.35	5.3914e-05	0.0017306	M
mr197	Acetyl-carnitine	Other	23.816	0.00012511	0.0028687	M
S12-2291	Acetanilide	Other	-30.995	0.00018388	0.0032791	M
n01933	(1R)-1,3,3-Trimethoxypropyl α-D-glucopyranoside	Other	-10.47	0.00048748	0.0059862	M
mr2405	Linamarin	Other	-24.207	0.00049592	0.0059862	M
mr615	Diethylpyrocarbonate	Other	16.991	0.00061447	0.0065177	M
mr179	4-Methyl-5-thiazoleethanol	Other	18.104	0.00083874	0.0073531	M
mr1188	Trigonelline	Other	-21.719	0.00096587	0.0078338	M
mr1700	3-Methyl-5-(5,5,8a-trimethyl-2-methylene-7-oxodecahydro-1-naphthalenyl)pentyl acetate	Other	13.309	0.00099846	0.0078338	M
S16-2152	Isoquinoline	Other	-17.301	0.001025	0.0078338	M
mr807	O-Phosphocholine	Other	19.316	0.0010851	0.0078615	M
wm0045	Diethyl acetylsuccinate	Other	-13.267	0.0011047	0.0078615	M
mr1449	Agmatine	Phenolamide	-24.367	4.239e-05	0.0017306	M
mr817	Spermine	Phenolamide	17.966	0.0013215	0.0084274	M
IAA	IAA	Phytohormone derivative	19.441	4.5466e-05	0.0017306	M
IAA-p	IAA-p	Phytohormone derivative	30.85	5.3018e-05	0.0017306	M
wm0034	4-Indolecarbaldehyde	Phytohormone derivative	-18.392	8.5067e-05	0.0024824	M
mr2238	Tuberonic acid-isoleucine (12OHJA-Ile)	Phytohormone derivative	-25.663	9.5432e-05	0.0025277	M
IAA-Phe	IAA-Phe	Phytohormone derivative	44.11	0.00034882	0.0049603	M
IAM	IAM	Phytohormone derivative	17.999	0.0005691	0.0062993	M
IPR-2	IPR-2	Phytohormone derivative	-13.134	0.00072989	0.0066988	M
IAA-Asp-p	IAA-Asp-p	Phytohormone derivative	-8.6001	0.0012194	0.0083284	M
mr3093	Indole	Phytohormone derivative	-8.8768	0.0016123	0.0095844	M
mr1622	3-Coumaric acid	Ployphenol	20.85	0.00034809	0.0049603	M
n00132	Methyl 4-(β-D-glucopyranosyloxy)-3-methoxybenzoate	Ployphenol	-29.958	0.00045141	0.0059862	M
mr953	Matairesinol	Ployphenol	10.67	0.0011043	0.0078615	M
mr2262	Conidendrin	Ployphenol	21.061	0.0017234	0.0098787	M
Glucose	Glucose	Sugar	28.696	0.00030432	0.0048843	M
mr2179	Mannitol	Sugar	10.346	0.00070711	0.0066988	M
mr2290	Cellotriose	Sugar	20.526	0.0012798	0.0083841	M
VD3	VD3	Vitamin	-19.63	4.638e-05	0.0017306	M
beta tocotrienol	beta tocotrienol	Vitamin	-21.771	0.00050351	0.0059862	M
mr1168	Pyridoxine O-glucoside	Vitamin	19.539	0.0007304	0.0066988	M
Riboflavine	VB2	Vitamin	-11.754	0.0015249	0.0092355	M
mr1320	Serine	Amino acid derivative	27.108	1.1174e-05	0.00043109	B
mr1336	Arginine	Amino acid derivative	37.727	1.2087e-05	0.00043109	B
mr1323	Threonine	Amino acid derivative	17.057	0.00010585	0.0015848	B
mr1319	Alanine	Amino acid derivative	29.819	0.0001333	0.0015848	B
mr1327	Aspartic acid	Amino acid derivative	40.406	0.0001835	0.0018407	B
mr638	N-Methylhistamine	Amino acid derivative	10.495	0.00047141	0.0033627	B
n01573	N-(Phenylacetyl)aspartic acid	Amino acid derivative	15.014	0.00053605	0.0036611	B
mr1438	Asparagine	Amino acid derivative	10.528	0.00061036	0.0039185	B
mr1641	N-Undecanoylglycine	Amino acid derivative	-20.564	0.00093554	0.0054391	B
mr1356	Caproylglycine	Amino acid derivative	-8.0439	0.0012982	0.0061399	B
mr1331	Glutamic acid	Amino acid derivative	27.559	0.0013095	0.0061399	B
mr1065	Apigenin 6-C-pentoside	Flavonoid	-18.979	4.6004e-05	0.0010548	B
R11-0476	8-Prenylnaringenin	Flavonoid	45.172	0.00020631	0.0019478	B
mr1112	C-pentosyl-apeignin O-feruloylhexoside	Flavonoid	12.351	0.00028814	0.0023716	B
n03958	Tricin 7-O-hexosyl-O-xyloside	Flavonoid	9.2515	0.00094888	0.0054391	B
mr1184	3-[(3-Hydroxyundecanoyl)oxy]-4-(trimethylammonio)butanoate	Lipid	-213.38	4.0938e-07	6.5706e-05	B
mr2216	9S-hydroxy-10E,12Z-octadecadienoic acid (9(S)-HODE)	Lipid	-32.812	1.6243e-05	0.0005214	B
R10-0982	9-Oxo-10(E),12(E)-octadecadienoic acid	Lipid	-72.45	2.3422e-05	0.00068351	B
mr792	cis-12-Octadecenoic acid methyl ester	Lipid	-14.759	0.00013215	0.0015848	B
S18-0760	14,15-Dehydrocrepenynic acid	Lipid	-28.996	0.00058374	0.0038241	B
mr1054	Linoleic acid	Lipid	-27.516	0.00091067	0.0054134	B
n02163	9-KODE	Lipid	-23.962	0.0009896	0.005573	B
mr0437	LysoPE 16:0	Lipid	-15.001	0.0012023	0.0060302	B
mr1288	9,17-Octadecadiene-12,14-diyne-1,11,16-triol	Lipid	-21.836	0.00169	0.0075344	B
mr1445	Cytidine	Nucleic acid derivative	-79.787	2.4508e-07	6.5706e-05	B
mr690	Inosine	Nucleic acid derivative	-51.669	5.1651e-06	0.00027633	B
mr4046	2-methyladenosine	Nucleic acid derivative	-18.454	9.7739e-05	0.0015687	B
mr1267	Adenine	Nucleic acid derivative	-22.987	0.00012636	0.0015848	B
mr1193	N2, N2-Dimethylguanosine	Nucleic acid derivative	-51.19	0.00035716	0.0028662	B
mr1245	Guanosine	Nucleic acid derivative	-19.096	0.00037137	0.0029075	B
mr4042	2'-O-methylguanosine	Nucleic acid derivative	-18.487	0.00066843	0.0041263	B
mr693	Xanthosine	Nucleic acid derivative	-14.129	0.0011768	0.0059962	B
mr2156	Nicotinamide adenine dinucleotide	Nucleic acid derivative	8.1587	0.0012977	0.0061399	B
mr493	Histidinol	Nucleic acid derivative	20.2	0.0024346	0.0098925	B
mr2187	Galactonic acid	Organic acid	18.147	0.00021886	0.0020073	B
mr885	Ergothioneine	Other	87.356	7.8336e-07	8.3819e-05	B
S15-0450	3-(β-D-Galactopyranosyloxy)-2-hydroxypropyl (9Z,12Z,15Z)-9,12,15-octadecatrienoate	Other	-80.366	1.6286e-06	0.0001307	B
mr183	Carnitine	Other	38.679	5.8994e-05	0.0011836	B
mr1278	Sedanolide	Other	-92.976	9.6719e-05	0.0015687	B
mr197	Acetyl-carnitine	Other	35.283	0.00015968	0.0017675	B
mr615	Diethylpyrocarbonate	Other	17.539	0.00026927	0.0023361	B
mr1348	Phosphocreatine	Other	19.135	0.00045744	0.0033373	B
mr1049	2-Methylbenzophenone	Other	-29.38	0.00056286	0.0037641	B
S12-2291	Acetanilide	Other	-28.484	0.00076937	0.0046598	B
n00084	1-O-(3,4-Dihydroxy-2-methylenebutanoyl)-beta-D-glucopyranose	Other	-26.955	0.0010148	0.0055873	B
mr1302	Polypodine B	Other	29.006	0.0011652	0.0059962	B
n01933	(1R)-1,3,3-Trimethoxypropyl α-D-glucopyranoside	Other	-26.796	0.0012244	0.0060467	B
mr807	O-Phosphocholine	Other	19.938	0.0021795	0.0090858	B
mr200	Cystathionine	Other	15.448	0.0023939	0.009852	B
mr1449	Agmatine	Phenolamide	51.747	6.4227e-06	0.00029453	B
S13-0691	N', N''-Di-Caffeoylspermidine	Phenolamide	25.758	0.00012189	0.0015848	B
mr1004	N-Caffeoylputrescine	Phenolamide	37.004	0.00063628	0.0040048	B
mr1051	N-p-Coumaroylputrescine	Phenolamide	13.092	0.0018157	0.0079097	B
mr2117	Trans zeatin-riboside (tZR)	Phytohormone derivative	-48.44	2.7562e-06	0.00017695	B
ZR-1	ZR-1	phytohormone derivative	-47.656	5.8211e-05	0.0011836	B
GA12	GA12	Phytohormone derivative	-60.336	6.5557e-05	0.0012379	B
JA-ILE	JA-ILE	Phytohormone derivative	-14.407	0.00017488	0.0018407	B
mr2238	Tuberonic acid-isoleucine (12OHJA-Ile)	Phytohormone derivative	-46.052	0.00018036	0.0018407	B
GA19	GA19	Phytohormone derivative	15.889	0.00028641	0.0023716	B
IAA-p	IAA-p	Phytohormone derivative	14.244	0.00039267	0.0029313	B
GA4	GA4	Phytohormone derivative	-22.762	0.0010448	0.0055894	B
mr4026	Dihydrozeatin O-ribose	Phytohormone derivative	-9.9981	0.0019909	0.0085208	B
IAld	IAld	Phytohormone derivative	-8.335	0.0020797	0.008784	B
R11-1166	3',5'-Dimethoxy-4'-hydroxyacetophenone	Ployphenol	22.616	3.0569e-05	0.00075483	B
mr953	Matairesinol	Ployphenol	33.532	7.9387e-05	0.0014157	B
mr1027	Sinapoyl quinic acid	Ployphenol	14.972	0.0001176	0.0015848	B
mr1050	Sinapic acid	Ployphenol	16.677	0.00015487	0.0017675	B
S17-1871	Feruloyl quinic acid	Ployphenol	14.82	0.00038203	0.0029198	B
mr2272	3-O-Feruloylquinic acid	Ployphenol	11.91	0.0010269	0.0055873	B
mr2262	Conidendrin	Ployphenol	7.6925	0.0015637	0.0070697	B
n00132	Methyl 4-(β-D-glucopyranosyloxy)-3-methoxybenzoate	Ployphenol	-11.691	0.0018234	0.0079097	B
mr805	Glucosamine	Sugar	14.573	0.0002558	0.0022809	B
mr216	Lactose	Sugar	10.446	0.00049863	0.0034795	B
mr2179	Mannitol	Sugar	13.516	0.0010769	0.0056668	B
mr1168	Pyridoxine O-glucoside	Vitamin	14.928	0.00011759	0.0015848	B
mr1158	Pyridoxine	Vitamin	58.856	0.0001947	0.0018939	B
mr1126	Vitamin B2	Vitamin	-22.989	0.0013198	0.0061399	B
mr1186	Choline	Vitamin	15.578	0.0014903	0.0068342	B
Riboflavine VB2	VB2	Vitamin	-30.466	2.9244e-05	0.00075483	B

## Sheet: ST5
Supplemental Table S5. Brief information of how the unigenes were annotated against the seven databases
Databases	Description	Software and parameters
Nr	NCBI non-redundant protein sequences	diamond v0.8.22: e-value = 1e-5, --moresensitive
Nt	NCBI nucleotide sequences	NCBI blast 2.2.28+: e-value = 1e-5
Pfam	Protein family	HMMER 3.0 package, hmmscan: e-value = 0.01
KOG	euKaryotic Ortholog Groups	diamond v0.8.22: e-value = 1e-3, --moresensitive
Swiss-Prot	A manually annotated and reviewed protein sequence database	diamond v0.8.22: e-value = 1e-5, --moresensitive
KEGG	Kyoto Encyclopedia of Genes and Genomes	KAAS, KEGG Automatic Annotation Server: e-value= 1e-10
GO	Gene Ontology	Blast2GO v2.5: e-value = 1e-6

## Sheet: ST6
Supplemental Table S6. Primers for the randomly selected unigenes that conducting qRT-PCR
Unigenes	family	Forward primer	Reverse primer
Cluster-20656.86204	PAL	TGGTCCTTTACGAGGCTAAT	ATGGTGCTTCAACTTATGAGTC
Cluster-20656.67484	C4H	TCTTCCTCTCGTCAAGGAAATA	CCTTTCTTGAGAGGCTATTTGA
Cluster-20656.79663	CCR	GGCCTCCATTTCCCTTAATAGA	TCCAGTGCTCCGTATTCAATC
Cluster-20656.109467	F5H	GGCCAAATCAAGCGCGTATAA	AAAGGGAGCAACTTCGAG
Cluster-13679.0	YUC	ACCAACCCTTTGAATCGAAC	AATAACTCCCAAATCGTGCT
Cluster-20656.110120	AAO3	TGGAAATGCACTCCCGTA	GTGCTTGGTTCCATAAGCG
Cluster-20656.100749	GAPDH	CCTTGTATGCCAGTGGTC	TTCGTAGATCGGAACAGTGTG
